# Supplementary material for: Soil copper sources and biogeochemical processes under different land uses: insights from stable copper isotopes in the Cambisols of Southwest China
Source: PeerJ. 2025 Sep 2;13:e19982. doi: 10.7717/peerj.19982 (PMC12422267; doi:10.7717/peerj.19982)
Supplement: Supplemental Information 1 [file peerj-13-19982-s001.csv]

Profiles	Depth (cm)	clay(%)	silt (%)	SOC (g kg-1)	Cu content (mg/kg)	¦Ä65Cu (¡ë)	Fe2O3 (wt%)	MnO (wt%)	Al2O3 (wt%)	CIA	EFCu
CL	5	20.9	79.096	22.6	41.64	-0.173610652	7.99344	0.157192392	16.73668207	72.7	1.18
	15	20.64	79.356	5.33	42.69	-0.158404065	7.6608	0.088559984	18.28834898	75.95	1.35
	25	20.04	79.911	4.94	48.12	-0.143299299	7.21504	0.058850354	18.66738212	72.49	1.79
	40	19.17	80.83	4.58	44.76	-0.185034639	7.5544	0.090503753	18.78582998	72.74	1.65
	60	18.72	81.282	5.96	47.51	-0.419587942	8.89728	0.160716459	19.24777662	74.94	1.62
AC	5	23.03	76.602	27.28	34.26	-0.009093647	7.1288	0.152878174	16.15628757	73.08	1.04
	15	24.57	75.096	21.13	39.07	0.094959732	7.2576	0.15992631	16.39318329	72.13	1.12
	25	21.36	78.638	13.87	37.86	0.035956098	6.94288	0.127498564	13.88208874	70.15	1.05
	40	21.09	78.908	10.22	40.33	0.063248538	7.49056	0.10885103	17.5302827	74.46	1.09
	60	23.21	76.793	10.65	42.07	-0.073606147	7.8904	0.103762465	18.09883241	74.22	1.25
AO	5	17.96	82.04	35.22	37.55	0.028747951	6.71328	0.181102323	13.75179609	69.08	1.11
	15	17.59	82.261	27	38.84	0.204709589	6.87344	0.182050503	14.27296666	69.46	1.14
	25	16.47	83.531	20.47	37.6	0.043649158	7.1904	0.172726736	15.64696179	71.21	1.07
	40	16.22	83.779	14.98	36.13	-0.050626987	7.51072	0.15554888	17.05649128	72.8	1.03
	60	16.58	83.42	11.06	33	-0.135695678	6.53408	0.150697361	14.10713966	72.13	0.63
SG	5	21.89	77.83	31.13	28.3	-0.051281493	6.67184	0.14794764	16.2155115	71.94	0.87
	15	21.38	78.624	17.59	29.59	-0.090081784	6.55088	0.180154143	16.68930293	73.5	0.83
	25	20.21	79.788	17.91	27.2	-0.024003508	6.42208	0.161506609	16.10890843	73.09	0.75
	40	20.9	78.097	16.11	28.13	-0.005182118	6.04576	0.153794748	16.32456899	73.03	0.78
	60	20.57	80.035	10.46	27.22	-0.129223532	6.84656	0.176993544	16.55901028	73.45	0.76
SF	5	14.46	85.284	138.84	23.8	0.33808802	4.01744	0.056701146	9.917638992	59.14	1.21
	15	16.59	83.414	64.82	22.83	0.247513295	4.97728	0.054077849	12.7568341	64.73	0.91
	25	18.45	81.548	24.23	27.44	-0.364802038	5.39504	0.040329243	13.39645253	65.5	0.96
	40	20.49	79.506	9.22	24.01	-0.627125245	5.92704	0.032569973	15.76540965	70.27	0.76
	60	18.14	81.857	4.73	24.9	-0.588860585	6.776	0.022866934	17.99222934	72.16	1.05
